# Supplementary material for: Nitrogen isotope evidence for Earth’s heterogeneous accretion of volatiles
Source: Nat Commun. 2022 Aug 15;13:4769. doi: 10.1038/s41467-022-32516-5 (PMC9378614; doi:10.1038/s41467-022-32516-5)
Supplement: Supplementary file 3 — Supplementary Data 1 [file 41467_2022_32516_MOESM3_ESM.xlsx]

## Sheet: Table 1
Supplementary Data 1. Major element compositions of the starting silicates (in wt.%).
	G-1 Silicate	G-2 Silicate	G-3 FeO-free silicate	G-4 Silicate	G-5 Silicate
SiO2	50.07	50.5	53.0541	50.5	44.6033
TiO2	1.66	0.93	1.53001	1.64	0.221964
Al2O3	15.38	15.9	14.4267	15.9	4.3077
FeO	10.8	9.06	-	14.52	8.29865
MnO	0.02	0.23	-	0.03	0.149976
MgO	6.8	8.63	11.3307	2.3	37.9938
CaO	11.61	11.2	16.0263	11.2	3.50223
Na2O	2.83	3.01	2.84771	3.01	0.49358
K2O	0.23	0.1	0.784487	0.1	0.0276506
P2O5	0.3	-	-	-	-
Cr2O3	0.01	0.03	-	0.03	0.401135
Total	99.74	99.59	100	99.23	100
G-1 to G-4 silicates have major element compositions similar to those of MORB,
but in G-3 silicate FeO is replaced by CaO+Al2O3 and in G-4 silicate a fraction of MgO is replaced by FeO.
G-5 silicate has major element compositions similar to those of mantle pyrolite.
