# Supplementary material for: Nitrogen isotope evidence for Earth’s heterogeneous accretion of volatiles
Source: Nat Commun. 2022 Aug 15;13:4769. doi: 10.1038/s41467-022-32516-5 (PMC9378614; doi:10.1038/s41467-022-32516-5)
Supplement: Supplementary file 4 — Supplementary Data 2 [file 41467_2022_32516_MOESM4_ESM.xlsx]

## Sheet: Table 2
Supplementary Data 2. Summary of experimental conditions and products.
Run. No	Pressure	Temperature	Run Duration	aStarting Materials	Sample Capsule	Run Products	blogfO2	clogfO2	DNmetal/silicate	error	Δ15Nmetal-silicate	error	*Bulk sample N	*Bulk sample δ15N
	GPa	°C	mins				ΔIW	ΔIW			in ‰	in ‰	in ppm	in ‰
N-1	1.5	1700	90	Fe + G-1 Silicate + ~1000 ppm N (Fe7N3)	Graphite-lined Pt95Rh05	Silicate Glass + Metal	-1.32012	-0.5249	6.80478	1.01435	-2.44637	1.16387	778.665	-6.76617
N-2	1.5	1700	80	Fe + G-1 Silicate + ~1000 ppm N (Fe7N3) + ~3%Si	Graphite-lined Pt95Rh05	Silicate Glass + Metal	-4.31202	-3.66163	0.244216	0.0417445	5.66715	1.10102	1055.79	-6.2363
N-3	1.5	1700	60	Fe + G-1 Silicate + ~1000 ppm N (Fe7N3) + ~6%Si	Graphite-lined Pt95Rh05	Silicate Glass + Metal	-4.65682	-3.99504	0.153701	0.0298315	5.72622	1.17064	977.968	-5.6719
N-4	1.5	1700	70	Fe + G-1 Silicate + ~1000 ppm N (Fe7N3) + ~9%Si	Graphite-lined Pt95Rh05	Silicate Glass + Metal	-5.24145	-4.41286	0.0261817	0.0172194	5.04623	1.1264	1066.07	-4.91409
N-5	1.5	1700	70	Fe + G-1 Silicate + ~1000 ppm N (Fe7N3) + ~12%Si	Graphite-lined Pt95Rh05	Silicate Glass + Metal	-5.45076	-4.72063	0.18387	0.0409896	10.4368	1.17776	1087.06	-4.84335
N-6	1.5	1700	70	Fe + G-1 Silicate + ~1000 ppm N (Fe7N3) + ~1%H2O (Mg(OH)2)	Graphite-lined Pt95Rh05	Silicate Glass + Metal	-1.41235	-0.635338	4.56067	0.690864	-2.97549	1.43532	1113.91	-3.40737
N-7	1.5	1700	80	Fe + G-1 Silicate + ~1000 ppm N (Fe7N3) + ~3%H2O(Mg(OH)2)	Graphite-lined Pt95Rh05	Silicate Glass + Metal	-1.3498	-0.549879	14.25	2.50758	-3.97006	1.28207	918.494	-4.8046
N-8	1.5	1700	80	Fe + G-1 Silicate + ~1000 ppm N (Fe7N3) + ~5%H2O(Mg(OH)2)	Graphite-lined Pt95Rh05	Silicate Glass + Metal	-1.18474	-0.350849	28.9761	4.82782	-1.44914	1.28207	1175.01	-3.89276
N-9	1.5	1700	80	Fe + G-1 Silicate + ~1000 ppm N (Fe7N3)+ ~1.5%H2O (Mg(OH)2) + ~9%Si	Graphite-lined Pt95Rh05	Silicate Glass + Metal	-3.22501	-2.27152	1.01469	0.167988	1.57812	1.12058	807.548	-3.63631
N-10	1.5	1700	80	Fe + G-1 Silicate + ~1000 ppm N (Fe7N3) + ~3%H2O (Mg(OH)2) + ~9%Si	Graphite-lined Pt95Rh05	Silicate Glass + Metal	-4.2329	-3.2004	0.217094	0.061457	5.42983	1.32982	728.394	-4.63505
N-11	1.5	1700	80	Fe + G-1 Silicate + ~1000 ppm N (Fe7N3)	Zirconia-lined Pt95Rh05	Silicate Glass + Metal	-1.57496	-1.22322	29.9955	5.35695	0.177923	1.29546	861.667	-4.84707
N-12	1.5	1700	75	Fe + G-1 Silicate + ~1000 ppm N (Fe7N3) + ~3%Si	Zirconia-lined Pt95Rh05	Silicate Glass + Metal	-1.78811	-1.43637	15.8316	2.43712	1.01661	1.21228	1634.81	-4.71146
N-13	1.5	1700	80	Fe + G-1 Silicate + ~1000 ppm N (Fe7N3) + ~6%Si	Zirconia-lined Pt95Rh05	Silicate Glass + Metal	-2.51515	-2.16329	8.44156	1.29054	1.35385	1.19183	1271.76	-4.70895
N-14	1.5	1700	60	Fe + G-1 Silicate + ~1000 ppm N (Fe7N3) + ~3%S (FeS)	Zirconia-lined Pt95Rh05	Silicate Glass + Metal	-1.49266	-1.14607	37.4736	6.36973	-0.157563	1.26744	1540.09	-3.09319
N-17	1.5	1700	60	Fe + G-1 Silicate + ~1000 ppm N (Fe7N3) + ~5%S (FeS)	Graphite-lined Pt95Rh05	Silicate Glass + Metal	-1.08726	-0.305899	12.3077	1.85994	-2.62132	1.32445	2025.88	-2.88607
N18	7	2000	10	Fe + G-3 silicate + ~2000 ppm N (Fe7N3)	Graphite	Silicate with quench texture + Metal	-2.54677	-1.91479	3.4649	0.503986	3.48892	1.24549	2958.12	0.205529
N19	7	2200	10	Fe + G-3 silicate + ~2000 ppm N (Fe7N3)	Graphite	Silicate with quench texture + Metal	-2.22478	-1.68879	10.9051	1.61576	1.62789	1.18772	1645.5	1.7635
N20	7	2000	20	Fe + G-3 silicate + ~2000 ppm N (Fe7N3) + ~5%Si	Graphite	Silicate with quench texture + Metal	-4.74	-4.19574	0.872893	0.13473	8.57461	1.25753	1300.75	1.39508
LY21	1.5	1700	60	Fe + G-4 silicate + ~1000 ppm N (Fe7N3)	Graphite-lined Pt95Rh05	Silicate Glass + Metal	-1.61256	-1.26058	0.858288	0.134833	-0.752203	1.35603	651.332	-3.92965
LY22	1.5	1700	120	Fe + G-4 silicate + ~2000 ppm N (Fe7N3)	Graphite-lined Pt95Rh05	Silicate Glass + Metal	-1.2223	-0.467419	9.69463	1.41306	-2.30545	1.37973	1950.64	-5.80844
LY23	1.5	1700	180	Fe + G-4 silicate + ~2000 ppm N (Fe7N3)	Graphite-lined Pt95Rh05	Silicate Glass + Metal	-1.13869	-0.413708	15.8971	2.34552	-3.49353	1.44818	2198.66	-4.95368
PY-1	1	1700	120	Fe + G-5 silicate + ~1000 ppm N (Fe7N3)	Graphite	Silicate with quench texture + Metal	-1.45708	-0.678253	13.2902	1.97314	-1.16804	1.33838	1991.02	-4.69906
PY-2	8	2000	10	Fe + G-5 silicate + ~1000 ppm N (Fe7N3)	Graphite	Silicate with quench texture + Metal	-1.54626	-0.347443	77.5934	14.5562	-3.05398	1.25445	1057.71	-4.81859
※LY24	1.5	1700	90	Fe + G-3 silicate + ~Fe7N3 (N2-saturated)	Graphite	Silicate Glass + Metal	-2.98093	-2.40542	3.094	0.43752	-0.223898	1.20992	n.d	n.d
※LY25	1.5	1700	90	Fe + G-2 silicate + ~Fe7N3 (N2-saturated)	Graphite	Silicate Glass + Metal	-1.72807	-1.07987	8.50874	1.21752	-1.78457	1.37512	n.d	n.d
¥PYH01	5	2000	5	Fe + G-5 silicate + ~1000 ppm N (Fe7N3)	Graphite	Silicate with quench texture + Metal	-1.99693	-1.28367	n.d		n.d		n.d	n.d
a: The N content is relative to the bulk sample mass and was added as Fe7N3; the H2O content is relative to the silicate mass and was added as Mg(OH)2; the S content is relative to the Fe mass and was added as FeS.
b: ideal fO2; c: non-ideal fO2. See text for details of sample fO2 estimation.
※These two experiments were saturated with N2. ¥This run was not determined for its N content and isotope composition.
n.d. Not determined.
*Bulk sample N content and δ15N were calculated by mass-balance.
