# Supplementary material for: Nitrogen isotope evidence for Earth’s heterogeneous accretion of volatiles
Source: Nat Commun. 2022 Aug 15;13:4769. doi: 10.1038/s41467-022-32516-5 (PMC9378614; doi:10.1038/s41467-022-32516-5)
Supplement: Supplementary file 5 — Supplementary Data 3 [file 41467_2022_32516_MOESM5_ESM.xlsx]

## Sheet: Table 3
Supplementary Data 3. Major element compositions (in wt.%), N contents (in ppm), and δ15N (‰) in silicate melts.
Run. No	SiO2	TiO2	Al2O3	Cr2O3	FeO	MnO	MgO	NiO	CaO	Na2O	K2O	P2O5	ZrO2	Total	NBO/T	N (ppm)	δ15N (‰)
N-1	45.6345	0.714782	14.7555	0.0166273	17.9618	0.180818	7.53364	0.0120182	9.25091	2.68273	0.0981091	0.00966364	0.0273455	98.8924	0.953633	173.698	-4.53808
1-σ	0.192892	0.0214624	0.0986269	0.0141487	0.084477	0.0210581	0.0884616	0.0166749	0.0923531	0.0621435	0.0109042	0.00962063	0.03558	0.315497		19.1174	0.830434
N-2	59.706	0.78556	16.347	0.00268	0.63226	0.15835	8.196	0.01067	10.348	2.835	0.10831	0.00555	0.02708	99.1769	0.432028	1513.27	-7.02978
1-σ	0.478985	0.038207	0.142365	0.00585449	0.034651	0.023494	0.0761869	0.0205149	0.110635	0.0492725	0.0110988	0.00674195	0.0321648	0.386198		151.774	0.795634
N-3	59.606	0.71881	16.765	0.00558	0.42263	0.1413	8.362	0.00725	10.525	2.804	0.09558	0.00482	0.01175	99.4816	0.428759	1573.92	-6.79031
1-σ	0.373339	0.0336436	0.133936	0.00788709	0.0200644	0.0144748	0.0958935	0.00722038	0.0814112	0.073967	0.0146432	0.0127914	0.0206289	0.435861		157.752	0.797876
N-4	59.8936	0.5847	16.57	0.00643636	0.198709	0.0885636	8.29909	0.00792727	10.3536	2.77818	0.0966818	0.0034	0.0231455	98.94	0.418777	1630.7	-5.32898
1-σ	0.407585	0.0362133	0.0768115	0.0122277	0.0195068	0.0171033	0.121446	0.0148159	0.0900303	0.0774362	0.0121709	0.00450089	0.0248482	0.385372		163.486	0.750752
N-5	59.8145	0.558891	16.6218	0.00569091	0.160318	0.0859182	8.30182	0.00640909	10.5364	2.76545	0.0965	0.009	0.0224545	99.0115	0.422039	1521.74	-5.78358
1-σ	0.366943	0.027341	0.0947437	0.00746263	0.0250574	0.0182956	0.0915225	0.0112891	0.109387	0.063303	0.00953824	0.00882678	0.0267071	0.338123		152.763	0.80935
N-6	44.4064	0.706473	14.78	0.0290636	16.3773	0.182709	9.67364	0.0104727	9.18273	2.57273	0.0884727	0.0192182	0.0213182	98.0704	1.02494	355.155	-0.811354
1-σ	0.350807	0.04006	0.0965401	0.0187469	0.463381	0.0172478	0.121018	0.0167312	0.0812516	0.0907845	0.0110203	0.0195558	0.0427623	0.233448		37.156	1.18902
N-7	42.0815	0.651108	13.5169	0.0258231	17.6938	0.161962	12.5346	0.0160615	8.54	2.53692	0.0930769	0.00440769	0.0170615	97.8948	1.27613	102.604	-1.01194
1-σ	0.897607	0.0524766	0.102825	0.0172167	0.563657	0.0254361	0.326563	0.0237446	0.132539	0.161472	0.0201697	0.00794056	0.0302574	0.455514		13.6266	0.783542
N-8	37.7167	0.601875	12.4867	0.0218	21.3125	0.1692	15.3325	0.00755	7.49	2.20333	0.0679583	0.0124083	0.0209667	97.4514	1.65142	57.0856	-2.46474
1-σ	0.427962	0.0287536	1.19318	0.0119059	1.18473	0.0166507	1.65369	0.0158567	0.80653	0.257694	0.0113719	0.0189261	0.0333277	0.921986		7.10629	0.86199
N-9	56.4967	0.7384	15.368	0.00869333	1.98267	0.177167	10.956	0.01488	9.65733	2.66067	0.0981133	0.0134133	0.02224	98.1995	0.588134	795.767	-4.43688
1-σ	0.302482	0.044875	0.0923657	0.00940596	0.0654071	0.0206863	0.112301	0.0186481	0.0995322	0.044955	0.00887853	0.0140969	0.0239121	0.4051		80.7313	0.813101
N-10	57.5246	0.648962	14.7523	0.0107	0.617938	0.126092	13.4777	0.0131231	9.16846	2.41692	0.0814462	0.0138154	0.0270538	98.9053	0.643811	908.073	-6.00333
1-σ	0.351654	0.0311438	0.135963	0.0126054	0.0458692	0.0322635	0.176642	0.0187829	0.127007	0.0820959	0.0179882	0.0200753	0.0364534	0.32093		91.6132	1.06616
N-11	32.5267	0.486575	10.7525	0.0219417	17.4842	0.116233	13.8842	0.0175167	6.59833	1.9	0.0710667	0	14.9217	98.8216	2.30774	68.3961	-5.01652
1-σ	0.837717	0.0226994	0.282493	0.0161737	1.39361	0.0149517	0.366816	0.0153101	0.214893	0.0988111	0.0161952	0	0.834068	0.330967		9.51031	0.927265
N-12	36.488	0.49816	11.147	0.02472	13.743	0.13001	13.806	0.02185	6.887	1.868	0.06911	0	14.042	98.7364	1.94131	194.255	-5.66767
1-σ	0.973137	0.0246852	0.447066	0.0225063	1.77496	0.0267723	0.173794	0.0205582	0.377567	0.147633	0.0229632	0	0.732754	0.645688		22.0187	0.882568
N-13	46.2882	0.5138	15.3173	0.0154091	5.59636	0.164027	6.20818	0.0258455	7.78636	2.26545	0.0749818	0	10.9773	95.2441	0.814189	269.397	-5.9194
1-σ	1.02406	0.0287468	0.303054	0.0124913	1.18233	0.0240903	0.200939	0.023041	0.361864	0.119026	0.0136902	0	0.255464	0.574644		29.1768	0.817374
N-14	34.29	0.43615	15.71	0.02485	16.537	0.11819	5.29	0.01369	6.631	2.02298	0.0708	0	14.031	95.597	1.3303	98.7908	-2.94169
1-σ	2.57452	0.0528306	0.206935	0.0157362	3.08351	0.0275573	0.440227	0.0209813	0.774	0.348406	0.0286261	0	0.857496	0.498819		13.0759	0.830555
N-17	42.294	0.68429	13.951	0.02486	22.704	0.19153	7.112	0.00626	8.638	2.45	0.09191	0.0174	0.00936	99.0656	1.12101	304.469	-0.461725
1-σ	0.525171	0.0474463	0.148582	0.00924628	0.735802	0.0201898	0.066966	0.0118265	0.153536	0.0894427	0.0165641	0.0202537	0.0192736	0.356521		33.0171	1.00255
N-18	38.7848	1.246	11.5805	0.18	4.98483	0.0193333	24.1708	0.0288333	14.0055	1.37283	0.495	0.0125	0.0131667	96.912	1.86887	1588.07	-2.06593
1-σ	0.982339	0.0703306	0.669039	0.0548853	0.837999	0.0212854	2.33823	0.0258412	1.36542	1.05621	0.46252	0.0102908	0.0116175	1.21304		161.17	0.929653
N-19	46.5716	1.5669	12.6469	0.0086	7.0494	0.0252	11.2334	0.0222	15.9249	2.4279	0.2449	0.011	0.0055	97.7425	1.11073	414.324	0.422525
1-σ	0.786075	0.153345	0.157734	0.0117303	1.00873	0.0186952	0.141465	0.0260162	0.399717	0.114764	0.0760065	0.00916515	0.0103843	0.377618		43.8796	0.771809
N-20	50.0334	1.3625	13.3061	0.008875	0.408375	0.005625	13.2024	0.005125	16.6382	2.416	0.59	0.012375	0.00925	98.005	0.981017	1352.32	-0.93935
1-σ	0.215343	0.0586442	0.0694395	0.0142572	0.0443104	0.010155	0.178473	0.00631184	0.264032	0.07494	0.0955017	0.00972387	0.0148973	0.536953		136.398	1.00451
LY21	48.1265	1.61047	14.9809	0.0148	16.6455	0.00913333	1.77413	0.0114667	11.7511	2.77867	0.285	0.0475333	0.00413333	98.0393	0.693192	701.002	-3.58223
1-σ	0.438445	0.0391351	0.121978	0.010537	0.312604	0.00849257	0.133757	0.0129938	0.188797	0.0837843	0.0232071	0.0387886	0.00678093	0.555412		73.0705	0.953182
LY22	47.8455	1.43073	14.3687	0.0153636	19.3303	0.0136364	1.39909	0.00872727	10.6703	2.35255	0.280636	0.0625455	0.00690909	97.785	0.719681	435.619	-3.81191
1-σ	0.356709	0.0210147	0.13599	0.00878946	0.494118	0.00804081	0.105682	0.0136681	0.178868	0.0892719	0.0239928	0.0406777	0.00555796	0.572599		45.3427	0.951305
LY23	47.6384	1.4437	13.7203	0.0169	21.4486	0.0171	1.3187	0.003	10.1387	1.8635	0.2625	0.0544	0.0055	97.9313	0.760311	402.012	-1.90729
1-σ	0.287137	0.0235091	0.128803	0.0139479	0.321769	0.0100604	0.0484975	0.0061101	0.127516	0.114645	0.0184526	0.0359759	0.00964077	0.540612		42.4445	1.03395
PY-1	41.8244	0.294	6.08418	0.309545	17.8872	0.0100909	27.697	0.007	6.26309	0.617273	0.0944545	0.00581818	n.d	101.094	2.42282	336.543	-3.64948
1-σ	0.576109	0.072775	1.30788	0.0186567	0.7471	0.00892698	4.2009	0.0144153	1.29842	0.156332	0.0294325	0.011365		0.800425		36.3294	1.0299
PY-2	42.7918	0.193556	4.70478	0.0113333	13.8158	0.008	33.8067	0.237222	4.65533	0.380778	0.0547778	0.005	n.d	100.665	2.67087	44.1115	-1.85377
1-σ	1.03592	0.0668508	1.34184	0.00908295	1.00631	0.00763217	4.84228	0.0564486	1.478	0.112466	0.0263381	0.00726292		0.262178		6.88313	0.929336
LY24	47.9376	1.54108	15.7647	0.00233333	3.06283	0.006	12.0901	0.00441667	16.656	2.42475	0.691417	0.0236667	0.011	100.216	0.944171	4619.7	-4.46466
1-σ	0.262077	0.0161778	0.199422	0.00455937	0.091985	0.00667424	0.093704	0.00910003	0.121078	0.0560067	0.0478529	0.0328809	0.0116385	0.298754		460.353	0.811763
LY25	34.7608	0.597923	36.4732	0.00161538	10.8051	0.158077	6.51769	0.00361538	7.69869	2.13331	0.0596923	0.0284615	n.d	99.2382	0.198466	1322.82	-4.96059
1-σ	0.35408	0.0121207	0.354742	0.0055308	0.121902	0.00892993	0.101608	0.00994601	0.120615	0.0607281	0.0190805	0.030503		0.283913		134.021	0.911037
PYH01	40.7566	0.162	4.2022	0.0143	10.0096	0.0022	41.0127	0.2307	3.8843	0.1967	0.0444	0.0144	n.d	100.53	3.12288	n.d	n.d
1-σ	0.403454	0.044048	0.915855	0.00991127	0.784286	0.00261619	2.31875	0.039822	0.911603	0.0463107	0.0261245	0.0150422		0.598717
For each sample, typically 10-20 spots were analyzed by EPMA and 1-σ is the standard deviation based on the replicate analyses.
Detailled explainations for error calculations for δ15N (‰) and N content in silicate melts are given in Materials and Methods.
n.d. Not determined.
