# Supplementary material for: Nitrogen isotope evidence for Earth’s heterogeneous accretion of volatiles
Source: Nat Commun. 2022 Aug 15;13:4769. doi: 10.1038/s41467-022-32516-5 (PMC9378614; doi:10.1038/s41467-022-32516-5)
Supplement: Supplementary file 6 — Supplementary Data 4 [file 41467_2022_32516_MOESM6_ESM.xlsx]

## Sheet: Table 4
Supplementary Data 4. Major element compositions (in wt.%), N contents (in ppm), and δ15N (‰) in metallic melts.
Run. No	Fe	Ni	Si	O	S	Cu	C	Totoal		N (ppm)	δ15N (‰)
N-1	92.7564	0.00445	0.007	0.06895	0.0006	0.01115	6.8	99.6486		1181.98	-6.98445
1-σ	0.287322	0.00816588	0.0120612	0.0749656	0.00114248	0.0134488	0.54	0.64		118.826	0.815452
N-2	93.5713	0.0079	0.8951	0.0576	0.0024	0.00925	4.56	99.1035		369.566	-1.36263
1-σ	0.258638	0.0142972	0.0432543	0.0349998	0.00329912	0.0113734	0.67	0.54		51.1535	0.761059
N-3	92.7394	0.00522222	1.99872	0.0467778	0.00577778	0.00922222	6.2	101.005		242	-1.06409
1-σ	0.191211	0.00582647	0.32689	0.0225533	0.00541844	0.0144285	0.7	0.72		40.2072	0.856613
N-4	89.1553	0.00935714	5.13586	0.0410714	0.002	0.00392857	4.64	98.9875		43	-0.282755
1-σ	0.331386	0.0125735	0.149347	0.0191972	0.00266025	0.00733238	0.55	0.43		27.7516	0.839736
N-5	88.9453	0.0165333	6.78753	0.0761333	0.00413333	0.00493333	3.6	99.4346		279.802	4.65327
1-σ	0.218161	0.0187688	0.125267	0.0467361	0.00540987	0.00557375	0.7	0.62		55.6932	0.855606
N-6	92.9629	0.00292857	0.00135714	0.0602143	0.00521429	0.00864286	5.8	98.8412		1619.74	-3.78685
1-σ	0.270366	0.00512106	0.00249945	0.0332755	0.00504104	0.0143934	1.2	1.12		177.449	0.803978
N-7	92.7386	0.00676471	0.00435294	0.0647059	0.00341176	0.00376471	6.7	99.5216		1462.42	-4.982
1-σ	0.255993	0.00853324	0.00716712	0.0361001	0.00451468	0.00688776	1.2	0.92		168.749	0.748842
N-8	92.4719	0.00572222	0.00272222	0.0523333	0.00383333	0.00505556	7.22	99.7616		1654.12	-3.91388
1-σ	0.632795	0.0104364	0.0036911	0.0282239	0.00460498	0.011217	0.8	0.56		183.18	0.915306
N-9	91.3365	0.007	0.0594737	0.0642632	0.00468421	0.00552632	7.8	99.2775		819.328	-2.85876
1-σ	0.343227	0.009	0.0123934	0.0241496	0.00592596	0.00656056	1.2	78		104.695	0.771071
N-10	89.8964	0.00776471	1.20065	0.08	0.00623529	0.00841176	7.86	99.0595		197	-0.5735
1-σ	0.388334	0.0124023	0.126913	0.0318021	0.00378367	0.0102899	0.7	0.65		52.1431	0.794801
N-11	98.7768	0.00433333	0.00511111	0.122444	0.00277778	0.0121111	#0.3	98.9236		2051.57	-4.8386
1-σ	0.171359	0.010198	0.00912194	0.0952938	0.0038087	0.0157194		0.161165		229.93	0.904651
N-12	98.4304	0.00788235	0.006	0.112588	0.00270588	0.00917647	#0.3	98.5687		3075.37	-4.65106
1-σ	0.197684	0.0110277	0.0101304	0.0589524	0.00361878	0.0126503		0.166036		320.333	0.831082
N-13	98.8512	0.00666667	0.0204444	0.0745	0.00144444	0.0120556	#0.3	98.9663		2274.13	-4.56556
1-σ	0.31806	0.00802936	0.00759429	0.0312998	0.00230657	0.0188101		0.32668		245.379	0.867383
N-14	96.7792	0.00665217	0.00395652	0.19187	1.81961	0.0111304	#0.3	98.8124		3702.05	-3.09925
1-σ	0.407473	0.0100164	0.00564461	0.0518751	0.384635	0.0156359		0.154585		394.819	0.957388
N-17	91.5999	0.00729412	0.00811765	0.0918235	1.58524	0.00776471	6.54	99.8401		3747.3	-3.08305
1-σ	0.334127	0.0105402	0.0129223	0.0348824	0.466708	0.0131126	0.63	0.54		394.407	0.865482
N-18	93.0731	1.01343	0.000857143	0.0977143	0.00428571	0.0262857	5.34	99.5557		5502.5	1.423
1-σ	0.112081	0.216304	0.00146385	0.0368904	0.00525085	0.0396851	0.72	46		573.351	0.828848
N-19	94.051	0.959889	0.002	0.123111	0.00966667	0.0133333	5.2	100.359		4518.24	2.05042
1-σ	0.125801	0.14309	0.00291548	0.0638679	0.0100871	0.00942072	0.54	0.34		468.171	0.90277
N-20	95.05	1.2	0	0.12	n.d	n.d	4.6	100.97		1180.43	7.63526
1-σ	0.2	0.2	0	0.06			0.4	0.45		137.915	0.756536
LY21	93.1636	n.d	0.002	0.2413	0.0188	n.d	5.82	100.031		601.662	-4.33443
1-σ	0.154344		0.003	0.0518546	0.00778603		0.67	0.54		70.7141	0.964507
LY22	92.7943	n.d	0.00235714	0.168571	0.0214286	n.d	6.54	99.5266		4223.16	-6.11735
1-σ	0.319794		0.00267775	0.0160993	0.00720805		1.2	0.8		430.902	0.999339
LY23	92.9721	n.d	0.00384615	0.21	0.0239231	n.d	6.42	100		6390.84	-5.40082
1-σ	0.322861		0.00401759	0.0229347	0.0086935		0.8	0.63		658.657	1.01398
PY-1	92.5408	n.d	0.002	0.136833	0.163917	n.d	6.92	99.7636		4472.72	-4.81752
1-σ	0.437619		0.00190693	0.0473955	0.399248		0.8	0.65		455.895	0.854735
PY-2	86.9873	1.22525	0	0.19025	0.069875	n.d	11.52	99.9933		3422.76	-4.90775
1-σ	0.748952	0.11603	0	0.125727	0.0749141		2.1	1.2		356.425	0.842606
LY24	94.6663	n.d	0.0031	0.1813	0.0181	n.d	4.8	99.6688		14293.4	-4.68856
1-σ	0.548377		0.00519508	0.0164388	0.0210315		0.5	0.5		1434.08	0.897194
LY25	93.7955	n.d	0.0115	0.176083	0.0783333	n.d	6.43	100.491		11255.5	-6.74517
1-σ	0.293506		0.0056327	0.0423394	0.119676		0.72	0.61		1137.32	1.03003
PYH01	91.0599	1.33	0.00155556	0.257111	0.132	n.d	7.21	99.9948		n.d	n.d
1-σ	0.527834	0.261464	0.00181046	0.0517625	0.142694		0.98	0.67
For each sample, typically 10-20 spots were analyzed by EPMA and 1-σ is the standard deviation based on the replicate analyses.
Detailled explainations for error calculations for δ15N (‰) and N content in metallic melts are given in Materials and Methods.
n.d. Not determined.
# Close to the detection limit (~0.3 wt.% for C) of our EPMA.
