# Supplementary material for: Nitrogen isotope evidence for Earth’s heterogeneous accretion of volatiles
Source: Nat Commun. 2022 Aug 15;13:4769. doi: 10.1038/s41467-022-32516-5 (PMC9378614; doi:10.1038/s41467-022-32516-5)
Supplement: Supplementary file 7 — Supplementary Data 5 [file 41467_2022_32516_MOESM7_ESM.xlsx]

## Sheet: Model output
Supplementary Data 5. The modeled N-C-H-S contents and N-isotopes in Earth's different reservoirs.
Ac. step #	mEarth (Me)	P (GPa)	T (K)	fO2 (ΔIW)	ξ	Atm. loss	Ф	P(bar)	T (K)	fO2 (ΔIW)	CH,impactor	CC,impactor	CN,impactor	CS,impactor	δ15Nimpactor	CH,mantle	CC,mantle	CN,mantle	CS,mantle	CH,atmosphere	CC,atmosphere	CN,atmosphere	CS,atmosphere	CH,core	CC,core	CN,core	CS,core	C/H	C/N	C/S	δ15Nmantle	δ15Ncore	δ15Natmosphere
	Mass of proto-Earth	Conditions of the metal/silicate equilibiurm			Fraction of metal in equilibrium with silicate MO	Impact-induced atmospheric loss fraction	Fraction of mantle equilibrium with atmosphere	Conditions on the surface of the magma ocean			Bulk volatile concentration in the impactors, ppmw				N-isotope of the impactors, ‰	Volatile concentration in mantle, ppmw				Volatile concentration in atmosphere, ppmw (relative to the mass of mantle)				Volatile concentration in core, ppmw				Volatile ratio in BSE (atmosphere + mantle)			N-isotope, ‰
1	0.11	12.7	2004	-5.09	1	0.999	1	0.00757451	1973	-3.54586	50.64	166.037	50	11346.9	-30	2.17922	0.0439248	0.251533	57.3288	0.0212287	0.00037327	0.0414542	1.7168e-08	8.86148	41.568	0.783321	2742.47	0.0201314	0.151195	0.000772701	-30.0002	-20.7835	-30.6147
2	0.121	13.6	2016	-5.25	1	0.999	1	0.00867627	1973	-3.57244	50.64	181.038	50	10792.4	-30	2.64233	0.0379924	0.273847	61.3089	0.0248276	0.000321521	0.0412292	1.42841e-08	19.8545	84.3333	1.61019	5254.79	0.0143651	0.121602	0.000624933	-30.6147	-20.6628	-30.6735
3	0.1331	14.5	2027	-5.27	1	0.999	1	0.0097418	1973	-3.45851	50.64	196.039	50	10237.9	-30	2.76897	0.0380999	0.242639	62.7565	0.0241396	0.000317602	0.0441188	1.47993e-08	30.4475	127.27	2.42201	7412.17	0.0137544	0.133972	0.000612168	-30.6735	-20.6628	-30.721
4	0.14641	15.4	2036	-5.27	1	0.999	1	0.0108665	1973	-3.32402	50.64	211.04	50	9683.33	-30	2.83358	0.0388377	0.207078	63.5854	0.0230712	0.000318933	0.0470232	1.57572e-08	40.2753	170.591	3.21777	9253.18	0.0137072	0.154099	0.000615812	-30.721	-20.7007	-30.7577
5	0.161051	16.2	2069	-5.18	1	0.999	1	0.0123619	1973	-3.09891	50.64	228.605	50	9128.8	-30	2.88833	0.046198	0.153377	65.9909	0.0218468	0.000373025	0.0515538	2.15854e-08	49.3069	214.902	4.02198	10797.3	0.0160028	0.227252	0.00070572	-30.7578	-20.8728	-30.7783
6	0.177156	17.1	2097	-5.09	1	0.999	1	0.0140128	1973	-2.87312	50.64	249.375	50	8574.27	-30	2.96848	0.0542797	0.11162	68.0072	0.0219757	0.000430994	0.054628	2.91385e-08	57.5334	260.927	4.85583	12069.5	0.0182951	0.32909	0.000804484	-30.7783	-21.1085	-30.8017
7	0.194872	18.8	2147	-4.96	1	0.999	1	0.0162539	1973	-2.6066	58.845	270.145	50	8019.75	-30	3.44639	0.0695509	0.075169	74.7298	0.0249328	0.000542174	0.0568616	4.90083e-08	66.4705	308.532	5.79196	13082.8	0.0201921	0.530885	0.000937954	-30.8017	-21.459	-30.8354
8	0.214359	20.5	2192	-4.85	1	0.999	1	0.0181045	1973	-2.35928	58.845	290.915	50	7465.23	-30	3.68677	0.0859107	0.0518046	80.914	0.0260646	0.000657222	0.0577979	7.65861e-08	75.0205	357.598	6.82919	13867	0.0233159	0.789836	0.00106988	-30.8355	-21.8594	-30.874
9	0.235795	22.2	2240	-4.73	1	0.999	1	0.0198642	1973	-2.09923	58.845	308.48	50	7090.2	-30	3.8688	0.107511	0.034838	88.9247	0.0266928	0.000806183	0.0580691	1.26806e-07	82.9261	407.176	7.9848	14484	0.0278059	1.16587	0.00121808	-30.8742	-22.2981	-30.9137
10	0.259374	23.8	2297	-4.59	1	0.999	1	0.0216345	1973	-1.82007	58.845	326.045	50	6715.18	-30	4.02438	0.140188	0.0227413	97.3014	0.0270513	0.00102875	0.0578418	2.15699e-07	90.1923	457.222	9.26145	14950.1	0.0348561	1.75244	0.00145134	-30.9139	-22.7712	-30.9435
11	0.285312	25.5	2359	-4.42	1	0.999	1	0.0234631	1973	-1.50985	58.89	342.82	50	6324.3	-30	4.22428	0.189743	0.0141843	106.344	0.0276228	0.00136096	0.0569264	3.91272e-07	96.7986	507.708	10.7243	15279.5	0.0449455	2.68742	0.00179704	-30.9437	-23.2885	-30.9711
12	0.313843	28	2459	-4.18	1	0.999	1	0.0287149	1973	-1.12666	70.31	360.35	57.16	5950.25	-30	5.0565	0.292451	0.00863621	122.393	0.0321112	0.00204743	0.0628638	9.13849e-07	104.651	558.465	12.8905	15467.1	0.0578741	4.11886	0.00240618	-30.9713	-23.9678	-30.9894
13	0.345227	30.4	2537	-4	1	0.999	1	0.0310546	1973	-0.80223	70.31	377.88	57.16	5576.2	-30	5.54139	0.267864	0.00557652	136.411	0.034169	0.00222404	0.0604073	1.75718e-06	112.373	609.684	15.3764	15544.3	0.0484414	4.09325	0.00197996	-30.9898	-24.6164	-31.0066
14	0.37975	32.9	2609	-3.85	1	0.999	1	0.0333659	1973	-0.508274	70.31	395.41	57.16	5202.15	-30	5.90962	0.522352	0.00393823	149.575	0.0353078	0.00280603	0.0577177	3.03833e-06	119.605	661.111	18.1654	15518.6	0.0883372	8.51757	0.00351101	-31.007	-25.2079	-31.0227
15	0.417725	35.4	2675	-3.7	1	0.999	1	0.0356714	1973	-0.211022	70.31	412.94	57.16	4828.1	-30	6.27939	0.686998	0.00292035	161.139	0.0363113	0.00350632	0.0546363	5.09033e-06	126.189	713.148	21.3018	15400.1	0.109331	11.9969	0.00428514	-31.0233	-25.7488	-31.0391
16	0.459497	38.7	2758	-3.55	1	0.999	1	0.0380368	1973	0.0860061	70.31	430.47	57.16	4454.05	-30	6.6633	0.903154	0.00229315	177.036	0.0372217	0.00442613	0.0510313	8.7687e-06	132.162	765.6	24.8563	15186	0.135449	17.02	0.00512654	-31.0395	-26.2536	-31.0487
17	0.505447	42.1	2834	-3.4	1	0.95	1	0.21812	1973	0.386585	91.36	448	57.16	4080	-30	8.42617	1.16985	0.00767704	192.201	0.226994	0.027498	0.234865	7.38806e-05	140.627	818.436	28.8848	14893.2	0.138371	4.93666	0.00622966	-31.0488	-26.7206	-31.0551
18	0.555992	46.3	2922	-3.24	1	0.9	1	0.492081	1973	0.699038	91.36	465.53	57.16	3884.95	-30	9.57743	1.54121	0.0138926	218.147	0.506172	0.0702809	0.438599	0.000276907	149.293	871.559	33.5048	14554.8	0.159813	3.56137	0.00738717	-31.0551	-27.1594	-31.0534
19	0.611591	50.6	3004	-3.12	0.6	0.8	0.5	0.808875	1973	0.973518	91.36	479.11	67.9	3676.3	-25	12.6507	2.41217	2.30165	239.756	0.900116	0.124176	0.529596	0.000904971	153.325	923.756	40.1124	14197.6	0.187172	0.895841	0.0105788	-25.8087	-26.3554	-26.5672
CI-1*	0.611652	/	/	/	/	0	/	3.81928	1973	0.973518	19700	34800	1000	50000	40	13.5563	3.47975	2.31676	247.403	3.01584	4.39547	0.667624	0.000904881	153.325	923.756	40.1124	14197.6	0.47521	2.63881	0.0318315	-25.3729	-26.3554	-12.7994
20	0.67275	55.9	3095	-3	0.36	0.66	0.41	2.49224	1973	1.24839	91.36	561.21	97.28	3669.88	-20	17.6119	4.6298	3.7028	269.808	2.33201	1.03718	1.06203	0.00267458	154.409	993.269	55.0042	13867.4	0.284145	1.18933	0.0210035	-21.7533	-24.2404	-20.0718
21	0.740025	61.2	3179	-2.6	0.21	0.52	0.33	4.30334	1973	1.83375	120.715	506.985	84.81	2032.11	-15	28.5817	17.6226	3.74183	270.73	3.93229	1.77206	1.30324	0.00691407	161.261	1110.97	75.1605	14348.8	0.596504	3.84428	0.0716368	-18.0993	-20.7972	-18.769
CI-2*	0.740173	/	/	/	/	0	/	11.0047	1973	1.83375	19700	34800	1000	50000	40	30.339	19.6953	3.77092	285.59	8.04521	10.0763	1.57145	0.00691269	161.261	1110.97	75.1605	14348.8	0.775619	5.57272	0.104243	-17.6397	-20.7972	-8.72894
22	0.814027	67.6	3270	-2.35	0.13	0.38	0.24	11.0938	1973	2.26535	129.7	606.985	97.14	2024.14	-10	41.2649	39.55	3.32942	281.514	8.09684	6.9563	1.5125	0.0139645	159.979	1192.2	99.2449	14187.8	0.942151	9.60492	0.165192	-14.0379	-17.9464	-11.036
23	0.89543	74.2	3355	-2.15	0.08	0.24	0.16	14.6414	1973	2.64721	139.7	706.985	109.47	2020.16	-5	51.8362	69.989	2.74834	274.386	9.66892	8.99724	1.41172	0.0219704	157.801	1270.1	128.634	14011.8	1.28422	18.9868	0.287842	-10.5428	-14.6141	-10.898
CI-3*	0.895788	/	/	/	/	0	/	29.5443	1973	2.64721	19700	34800	1000	50000	40	55.1999	73.9464	2.8045	302.907	17.5619	24.9355	1.92651	0.0219616	157.801	1270.1	128.634	14011.8	1.35898	20.9008	0.326419	-9.51077	-14.6141	2.71771
24	0.985367	81.9	3446	-1.98	0.05	0.1	0.05	31.1602	1973	2.99819	149.7	806.985	125.785	2016.17	5	65.2093	113.465	2.37632	289.953	15.8855	21.7026	1.65882	0.0377332	155.231	1343.24	163.476	13824	1.66678	33.4976	0.466109	-4.73311	-9.72856	2.21334
Note:
*Adding completely oxidized or CI chondrite-like materials.
