# Supplementary material for: Nitrogen isotope evidence for Earth’s heterogeneous accretion of volatiles
Source: Nat Commun. 2022 Aug 15;13:4769. doi: 10.1038/s41467-022-32516-5 (PMC9378614; doi:10.1038/s41467-022-32516-5)
Supplement: Supplementary file 8 — Supplementary Data 6 [file 41467_2022_32516_MOESM8_ESM.xlsx]

## Sheet: Tabelle1
Supplementary Data 6. The contribution of different types of impactors to Earth's major volatiles.
	Bulk Earth				BSE (atmosphere + mantle)				Mantle
	EC-like impactors (%)	Increasing oxidized impactors (%)	CI-like materials (%)		EC-like impactors (%)	Increasing oxidized impactors (%)	CI-like materials (%)		EC-like impactors (%)	Increasing oxidized impactors (%)	CI-like materials (%)
H	45	46	9		32	53	15		39	52	9
S	72	28	~0		29	70	1		29	70	1
C	38	60	2		8	82	10		10	89	1
N	12	87	1		1	86	13		2	97	~0
